# Supplementary material for: Application of Deconvolution in Path Integral Simulations
Source: J Chem Theory Comput. 2024 Oct 15;20(21):9562–70. doi: 10.1021/acs.jctc.4c00564 (PMC11562373; doi:10.1021/acs.jctc.4c00564)
Supplement: Supplementary file 2 — ct4c00564_si_002.zip [file ct4c00564_si_002.zip]

Archive with 15 entries (8 files):
- input_files/
- input_files/OH/
- input_files/OH/PIMD/
- input_files/OH/PIMD/OH_PIMD.inp
- input_files/OH/PIMD/opt_geom.xyz
- input_files/OH/RPMD/
- input_files/OH/RPMD/OH_RPMD-1.restart
- input_files/OH/RPMD/opt_geom.xyz
- input_files/water/
- input_files/water/PIMD/
- input_files/water/PIMD/opt_geom.xyz
- input_files/water/PIMD/water_PIMD.inp
- input_files/water/RPMD/
- input_files/water/RPMD/opt_geom.xyz
- input_files/water/RPMD/water_RPMD.restart
