# Supplementary material for: Application of Deconvolution in Path Integral Simulations
Source: J Chem Theory Comput. 2024 Oct 15;20(21):9562–70. doi: 10.1021/acs.jctc.4c00564 (PMC11562373; doi:10.1021/acs.jctc.4c00564)
Supplement: Supplementary file 2 — ct4c00564_si_002.zip [file ct4c00564_si_002.zip › input_files/OH/PIMD/OH_PIMD.inp]

&GLOBAL
  PROJECT OH_PIMD
  RUN_TYPE                   PINT
  PRINT_LEVEL                SILENT
&END GLOBAL
&MOTION
  &PINT
     P  16
    NUM_STEPS                40000
    DT                       0.25
    NRESPA                   2    #produces an intended warning.
    TEMP                     436.5
    TRANSFORMATION           NORMAL
    PROPAGATOR               RPMD
    HARM_INT                 EXACT
    &NORMALMODE
      MODEFACTOR             1.0
      Q_BEAD                -1.0
      Q_CENTROID            -1.0
    &END NORMALMODE
    &PILE
      TAU                   1000
      LAMBDA                0.5
    &END PILE
    &INIT
      RANDOMIZE_POS          F
      CENTROID_SPEED         F
      VELOCITY_QUENCH .TRUE.
      THERMOSTAT_SEED 1
    &END INIT
    &PRINT
      IMAGINARY_TIME_STRIDE 16
      &CENTROID_GYR          OFF
        &EACH
          PINT 400
        &END
      &END CENTROID_GYR
      &CENTROID_POS OFF
        &EACH
          PINT 400
        &END
      &END CENTROID_POS
      &CENTROID_VEL OFF
        &EACH
          PINT 400
        &END
      &END CENTROID_VEL
      &ENERGY          OFF
        &EACH
          PINT 400
        &END
      &END ENERGY
    &END PRINT
  &END PINT
  &PRINT
    &RESTART          ON
      &EACH
        PINT 100
      &END
    &END RESTART
    &RESTART_HISTORY          OFF
    &END RESTART_HISTORY
    &TRAJECTORY OFF
#      FORMAT ATOMIC
#      UNIT bohr
      &EACH
        PINT 400
      &END
    &END TRAJECTORY
    &VELOCITIES OFF
      FORMAT ATOMIC
      &EACH
        PINT 400
      &END
    &END VELOCITIES
     &FORCES  OFF
       FORMAT  XMOL
       &EACH
         PINT  400
       &END EACH
     &END FORCES
  &END PRINT
  &CONSTRAINT
    SHAKE_TOLERANCE 1.0E-10
    CONSTRAINT_INIT T
    PIMD_BEADWISE_CONSTRAINT T
    &COLLECTIVE
      COLVAR 1
      INTERMOLECULAR
      TARGET 1E-9
    &END COLLECTIVE
    &COLLECTIVE
      COLVAR 2
      INTERMOLECULAR
      TARGET 1E-9
    &END COLLECTIVE
    &COLLECTIVE
      COLVAR 3
      INTERMOLECULAR
      TARGET 1E-9
    &END COLLECTIVE
    &COLLECTIVE
      COLVAR 4
      INTERMOLECULAR
      TARGET 1E-9
    &END COLLECTIVE
    &COLLECTIVE
      COLVAR 5
      INTERMOLECULAR
      TARGET 1E-9
    &END COLLECTIVE
  &END CONSTRAINT
&END MOTION
&FORCE_EVAL
  METHOD  FIST
  &MM
    &FORCEFIELD
      DO_NONBONDED F
      &BOND
        ATOMS O H
        K [hartree] 0.18748564 [bohr^-1] 1.156269646
        KIND Morse
        R0 [angstrom] 0.96966
      &END BOND

      &CHARGE
        ATOM O
        CHARGE -2.0
      &END

      &CHARGE
        ATOM H
        CHARGE 1.0
      &END
    &END FORCEFIELD
    &POISSON
      &EWALD
        EWALD_TYPE none
      &END EWALD
    &END POISSON
  &END MM
  &SUBSYS
    &COLVAR
      &DISTANCE
        &POINT
          TYPE GEO_CENTER
          ATOMS 1
        &END POINT
        &POINT
          TYPE FIX_POINT
          XYZ 0.0 0.0 0.0
        &END POINT
        AXIS Y
        POINTS 1 2
      &END DISTANCE
    &END COLVAR
    &COLVAR
      &DISTANCE
        &POINT
          TYPE GEO_CENTER
          ATOMS 2
        &END POINT
        &POINT
          TYPE FIX_POINT
          XYZ 0.0 0.0 0.0
        &END POINT
        AXIS Y
        POINTS 1 2
      &END DISTANCE
    &END COLVAR
    &COLVAR
      &DISTANCE
        &POINT
          TYPE GEO_CENTER
          ATOMS 1
        &END POINT
        &POINT
          TYPE FIX_POINT
          XYZ 0.0 0.0 0.0
        &END POINT
        AXIS Z
        POINTS 1 2
      &END DISTANCE
    &END COLVAR
    &COLVAR
      &DISTANCE
        &POINT
          TYPE GEO_CENTER
          ATOMS 2
        &END POINT
        &POINT
          TYPE FIX_POINT
          XYZ 0.0 0.0 0.0
        &END POINT
        AXIS Z
        POINTS 1 2
      &END DISTANCE
    &END COLVAR
    &COLVAR
      &DISTANCE
        &POINT
          TYPE GEO_CENTER
          ATOMS 1 2
          WEIGHTS 15.9994 1.0079
        &END POINT
        &POINT
          TYPE FIX_POINT
          XYZ 0.0 0.0 0.0
        &END POINT
        AXIS X
        POINTS 1 2
      &END DISTANCE
    &END COLVAR
    &CELL
      ABC 10.0 10.0 10.0
      PERIODIC NONE
    &END CELL
    &TOPOLOGY
      COORD_FILE_NAME ./opt_geom.xyz
      COORD_FILE_FORMAT XYZ
      &GENERATE
        &BOND               ADD
          ATOMS             1  2
        &END BOND
      &END GENERATE
    &END TOPOLOGY
  &END SUBSYS
&END FORCE_EVAL
