# Supplementary material for: Application of Deconvolution in Path Integral Simulations
Source: J Chem Theory Comput. 2024 Oct 15;20(21):9562–70. doi: 10.1021/acs.jctc.4c00564 (PMC11562373; doi:10.1021/acs.jctc.4c00564)
Supplement: Supplementary file 2 — ct4c00564_si_002.zip [file ct4c00564_si_002.zip › input_files/OH/PIMD/opt_geom.xyz]

       2
 harmonic oscillator
  O         0.01        0.002        0.003
  H        1.04       0.05        0.06
