# Supplementary material for: Application of Deconvolution in Path Integral Simulations
Source: J Chem Theory Comput. 2024 Oct 15;20(21):9562–70. doi: 10.1021/acs.jctc.4c00564 (PMC11562373; doi:10.1021/acs.jctc.4c00564)
Supplement: Supplementary file 2 — ct4c00564_si_002.zip [file ct4c00564_si_002.zip › input_files/OH/RPMD/OH_RPMD-1.restart]

 # Version information for this restart file 
 # current date 2024-07-03 14:22:22.758
 # current working dir /state/partition1/madarasz/home/madarasz/simulations/CP2K/OH/anharmonic/SI/SEED1/prodrun1
 # Program compiled at                           Mon 09 Jan 2023 02:43:42 PM CET
 # Program compiled on                                            mpc3071.psi.ch
 # Program compiled for                                  Linux-gnu-x86_64-static
 # Source code revision number                                       git:b888bd8
 &GLOBAL
   PRINT_LEVEL  SILENT
   PROJECT_NAME OH_RPMD
   RUN_TYPE  PINT
 &END GLOBAL
 &MOTION
   &CONSTRAINT
     SHAKE_TOLERANCE     1.0000000000000000E-10
     CONSTRAINT_INIT  T
     PIMD_BEADWISE_CONSTRAINT  T
     &COLLECTIVE
       COLVAR  1
       INTERMOLECULAR  T
       TARGET     1.0000000000000001E-09
     &END COLLECTIVE
     &COLLECTIVE
       COLVAR  2
       INTERMOLECULAR  T
       TARGET     1.0000000000000001E-09
     &END COLLECTIVE
     &COLLECTIVE
       COLVAR  3
       INTERMOLECULAR  T
       TARGET     1.0000000000000001E-09
     &END COLLECTIVE
     &COLLECTIVE
       COLVAR  4
       INTERMOLECULAR  T
       TARGET     1.0000000000000001E-09
     &END COLLECTIVE
     &COLLECTIVE
       COLVAR  5
       INTERMOLECULAR  T
       TARGET     1.0000000000000001E-09
     &END COLLECTIVE
   &END CONSTRAINT
   &PINT
     P  16
     NUM_STEPS  40000
     ITERATION  80000
     TEMP     4.3650000000000006E+02
     DT     2.4999999999999994E-01
     HARM_INT  EXACT
     NRESPA  2
     TRANSFORMATION  NORMAL
     PROPAGATOR  RPMD
     &NORMALMODE
       Q_CENTROID    -1.0000000000000000E+00
       Q_BEAD    -1.0000000000000000E+00
       MODEFACTOR     1.0000000000000000E+00
     &END NORMALMODE
     &BEADS
       &COORD
            -1.0179583015774211E-01   -1.0982534241186884E-01   -1.2188701532173649E-01   -1.1989768072188485E-01 \
            -1.2267227746839457E-01   -1.1796752478748111E-01   -1.1779960672957260E-01   -1.1742929066450748E-01   -1.1715045957688923E-01 \
            -1.2282879056080494E-01   -1.1949423894168534E-01   -1.2904473338585298E-01   -1.2181963288935105E-01   -1.1146833616969058E-01 \
            -1.0539194289230996E-01   -9.8828255147328112E-02   -9.9999999999999965E-10    1.0000000000000052E-09   -1.0000000000000044E-09 \
            -1.0000000000000017E-09    1.0000000000000017E-09   -9.9999999999999965E-10   -1.0000000000000042E-09    1.0000000000000042E-09 \
            -9.9999999999999737E-10    9.9999999999999675E-10   -9.9999999999999510E-10   -1.0000000000000050E-09    9.9999999999999903E-10 \
             1.0000000000000050E-09   -9.9999999999999737E-10   -1.0000000000000069E-09    1.0000000000000007E-09   -1.0000000000000019E-09 \
             1.0000000000000042E-09   -1.0000000000000007E-09    9.9999999999999469E-10   -9.9999999999999675E-10    1.0000000000000030E-09 \
            -1.0000000000000040E-09    1.0000000000000023E-09   -9.9999999999999820E-10   -1.0000000000000013E-09    9.9999999999999655E-10 \
             1.0000000000000021E-09   -9.9999999999999965E-10    9.9999999999999820E-10   -9.9999999999999882E-10    1.6159065423412831E+00 \
             1.7433669852013638E+00    1.9348339259237926E+00    1.9032552355806367E+00    1.9472991736559502E+00    1.8726159490870371E+00 \
             1.8699504205864905E+00    1.8640720230754249E+00    1.8596458596631422E+00    1.9497836617705551E+00    1.8968510045873601E+00 \
             2.0484555098061463E+00    1.9337642955153123E+00    1.7694478586301685E+00    1.6729912194773522E+00    1.5687992701698197E+00 \
             1.0000000000000003E-09   -9.9999999999999986E-10    9.9999999999999717E-10   -9.9999999999999799E-10    1.0000000000000005E-09 \
            -1.0000000000000052E-09    1.0000000000000042E-09    1.0000000000000059E-09   -1.0000000000000044E-09   -1.0000000000000011E-09 \
             1.0000000000000046E-09    9.9999999999999779E-10   -1.0000000000000015E-09    1.0000000000000042E-09    1.0000000000000001E-09 \
            -1.0000000000000003E-09   -1.0000000000000017E-09   -1.0000000000000001E-09    9.9999999999999799E-10   -9.9999999999999882E-10 \
             1.0000000000000046E-09    9.9999999999999903E-10   -9.9999999999999737E-10   -1.0000000000000003E-09    9.9999999999999717E-10 \
            -1.0000000000000009E-09    9.9999999999999675E-10   -9.9999999999999737E-10   -9.9999999999999489E-10    9.9999999999999655E-10 \
            -1.0000000000000021E-09    1.0000000000000081E-09
       &END COORD
       &VELOCITY
             3.4447270870029140E-04   -2.4133048590625864E-04    2.3290716497934637E-04   -2.4014871176387826E-04 \
             3.7377201919559718E-04   -9.8358319299178863E-05    2.9228348800295267E-04    2.1727611928251800E-04   -2.1776553568637609E-04 \
            -1.8143683450312168E-04    1.4694592867996523E-04    3.6821378164672499E-04    1.4137108689834578E-05   -8.0929036470186555E-05 \
             2.9479843111111684E-04   -9.3538991754615468E-05    1.5777218104420236E-30    1.2650645642725588E-29   -1.8787709469363129E-29 \
             2.7593415882236107E-29    9.2276487008870916E-29    5.8797577126905710E-29   -1.7127735217239438E-29    8.8524532229862576E-29 \
            -6.5087023453958631E-14   -9.6413141282072997E-29    2.8960648795554648E-29   -4.2231498117264865E-29   -1.1042028782895416E-28 \
            -1.6549363209141420E-29    6.2175059256518795E-29    6.2820160825788021E-30    1.5777218104420236E-30    1.2655659866887635E-29 \
            -1.8794719085857225E-29    2.9972942473532714E-29    9.2298000390412438E-29    5.9603077391146031E-29   -1.7920631843584757E-29 \
             8.8551085309628999E-29   -6.5111307152506223E-14   -9.3284250740955384E-29    2.8175823611457944E-29   -4.3825859286726188E-29 \
            -1.1044180121049568E-28   -1.7351167989996007E-29    6.2182068873012902E-29    6.2770018584167495E-30   -5.4681582057539875E-03 \
             3.8308790318569257E-03   -3.6971672739066911E-03    3.8121195545143308E-03   -5.9332553268360323E-03    1.5613395116532210E-03 \
            -4.6397067545931574E-03   -3.4490401258544688E-03    3.4568090951438749E-03    2.8801274828348512E-03   -2.3326190012126556E-03 \
            -5.8450238893527238E-03   -2.2441239882145064E-04    1.2846671555720840E-03   -4.6796289500140925E-03    1.4848375282059678E-03 \
            -1.2325951644078309E-32   -3.3384891164095577E-32   -2.5195337935512187E-29   -7.2314110304398474E-32   -2.2959792748847134E-31 \
            -1.4622258285570710E-31    4.9981140839189264E-32   -2.1993222448240097E-31    1.6168176907787956E-16    2.3842115194854663E-31 \
            -6.8470068305254880E-32    1.0462249605695541E-31    2.7300997605019417E-31    4.9202950971794383E-32    1.2467252119045742E-29 \
            -1.5918915412259174E-32    4.0389678347315804E-28    9.2612069234307956E-28   -1.3828898847531970E-27    2.2002185619242639E-27 \
             6.7312541178753663E-27    4.1409711367462425E-27   -1.3008596788795290E-27    6.5006930574497946E-27   -4.7908014816786791E-12 \
            -7.0560511347254070E-27    2.2096274416941371E-27   -3.1817162759975208E-27   -8.1615485939549912E-27   -1.3924249949779096E-27 \
             4.6140641525384631E-27    3.8654385394469215E-28
       &END VELOCITY
     &END BEADS
     &PILE
       TAU     0.0000000000000000E+00
       LAMBDA     0.0000000000000000E+00
       THERMOSTAT_ENERGY    -1.7254767584303569E+04
       &RNG_INIT
pile_rng_gaussian                        1 F T F   4.1414294553656977E-01        3900562097.0        3916164599.0        3387745849.0        3262665299.0        1151337865.0        2924136363.0                 1.0                 1.0                 1.0                 1.0                 1.0                 1.0                 1.0                 1.0                 1.0                 1.0                 1.0                 1.0
       &END RNG_INIT
     &END PILE
     &INIT
       THERMOSTAT_SEED  1
       RANDOMIZE_POS  F
       CENTROID_SPEED  F
       VELOCITY_QUENCH  T
     &END INIT
     &PRINT
       IMAGINARY_TIME_STRIDE  16
       &ENERGY  OFF
         &EACH
           PINT  1
         &END EACH
       &END ENERGY
       &CENTROID_POS  ON
         &EACH
           PINT  1
         &END EACH
       &END CENTROID_POS
       &CENTROID_VEL  ON
         &EACH
           PINT  1
         &END EACH
       &END CENTROID_VEL
       &CENTROID_GYR  OFF
         &EACH
           PINT  1
         &END EACH
       &END CENTROID_GYR
     &END PRINT
   &END PINT
   &PRINT
     &TRAJECTORY  ON
       &EACH
         PINT  1
       &END EACH
     &END TRAJECTORY
     &VELOCITIES  ON
       FORMAT  XMOL
       &EACH
         PINT  1
       &END EACH
     &END VELOCITIES
     &FORCES  OFF
       FORMAT  XMOL
       &EACH
         PINT  1
       &END EACH
     &END FORCES
     &RESTART  ON
       &EACH
         PINT  100
       &END EACH
     &END RESTART
     &RESTART_HISTORY  OFF
     &END RESTART_HISTORY
   &END PRINT
 &END MOTION
 &FORCE_EVAL
   METHOD  FIST
   &MM
     &FORCEFIELD
       DO_NONBONDED  F
       &CHARGE
         ATOM O
         CHARGE    -2.0000000000000000E+00
       &END CHARGE
       &CHARGE
         ATOM H
         CHARGE     1.0000000000000000E+00
       &END CHARGE
       &BOND
         ATOMS O H
         KIND  MORSE
         K     1.8748564000000001E-01    1.1562696459999999E+00
         R0     1.8323918420138925E+00
       &END BOND
     &END FORCEFIELD
     &POISSON
       &EWALD
         EWALD_TYPE  NONE
       &END EWALD
     &END POISSON
   &END MM
   &SUBSYS
     &CELL
       ABC     1.0000000000000004E+01    1.0000000000000004E+01    1.0000000000000004E+01
       PERIODIC  NONE
     &END CELL
     &TOPOLOGY
       COORD_FILE_NAME ./opt_geom.xyz
       COORD_FILE_FORMAT  XYZ
       NUMBER_OF_ATOMS  2
       &GENERATE
         &BOND  ADD
           ATOMS  1 2
         &END BOND
       &END GENERATE
     &END TOPOLOGY
     &COLVAR
       &DISTANCE
         ATOMS  1 2
         AXIS  Y
         &POINT
           TYPE  GEO_CENTER
           ATOMS  1
         &END POINT
         &POINT
           TYPE  FIX_POINT
           XYZ     0.0000000000000000E+00    0.0000000000000000E+00    0.0000000000000000E+00
         &END POINT
       &END DISTANCE
     &END COLVAR
     &COLVAR
       &DISTANCE
         ATOMS  1 2
         AXIS  Y
         &POINT
           TYPE  GEO_CENTER
           ATOMS  2
         &END POINT
         &POINT
           TYPE  FIX_POINT
           XYZ     0.0000000000000000E+00    0.0000000000000000E+00    0.0000000000000000E+00
         &END POINT
       &END DISTANCE
     &END COLVAR
     &COLVAR
       &DISTANCE
         ATOMS  1 2
         AXIS  Z
         &POINT
           TYPE  GEO_CENTER
           ATOMS  1
         &END POINT
         &POINT
           TYPE  FIX_POINT
           XYZ     0.0000000000000000E+00    0.0000000000000000E+00    0.0000000000000000E+00
         &END POINT
       &END DISTANCE
     &END COLVAR
     &COLVAR
       &DISTANCE
         ATOMS  1 2
         AXIS  Z
         &POINT
           TYPE  GEO_CENTER
           ATOMS  2
         &END POINT
         &POINT
           TYPE  FIX_POINT
           XYZ     0.0000000000000000E+00    0.0000000000000000E+00    0.0000000000000000E+00
         &END POINT
       &END DISTANCE
     &END COLVAR
     &COLVAR
       &DISTANCE
         ATOMS  1 2
         AXIS  X
         &POINT
           TYPE  GEO_CENTER
           ATOMS  1 2
           WEIGHTS     1.5999400000000000E+01    1.0079000000000000E+00
         &END POINT
         &POINT
           TYPE  FIX_POINT
           XYZ     0.0000000000000000E+00    0.0000000000000000E+00    0.0000000000000000E+00
         &END POINT
       &END DISTANCE
     &END COLVAR
   &END SUBSYS
 &END FORCE_EVAL
