# Supplementary material for: Application of Deconvolution in Path Integral Simulations
Source: J Chem Theory Comput. 2024 Oct 15;20(21):9562–70. doi: 10.1021/acs.jctc.4c00564 (PMC11562373; doi:10.1021/acs.jctc.4c00564)
Supplement: Supplementary file 2 — ct4c00564_si_002.zip [file ct4c00564_si_002.zip › input_files/water/PIMD/opt_geom.xyz]

       3
 harmonic water
O 0.001000000 0.06600000 0.001000000
H -0.761  -0.520 0.001000000
H 0.761  -0.521 0.001000000
