# Supplementary material for: Application of Deconvolution in Path Integral Simulations
Source: J Chem Theory Comput. 2024 Oct 15;20(21):9562–70. doi: 10.1021/acs.jctc.4c00564 (PMC11562373; doi:10.1021/acs.jctc.4c00564)
Supplement: Supplementary file 2 — ct4c00564_si_002.zip [file ct4c00564_si_002.zip › input_files/water/RPMD/water_RPMD.restart]

 # Version information for this restart file 
 # current date 2024-07-03 14:30:02.273
 # current working dir /state/partition1/madarasz/home/madarasz/simulations/CP2K/harmwat/SI/SEED1/prodrun1
 # Program compiled at                           Mon 09 Jan 2023 02:43:42 PM CET
 # Program compiled on                                            mpc3071.psi.ch
 # Program compiled for                                  Linux-gnu-x86_64-static
 # Source code revision number                                       git:b888bd8
 &GLOBAL
   PRINT_LEVEL  SILENT
   PROJECT_NAME water_RPMD
   RUN_TYPE  PINT
 &END GLOBAL
 &MOTION
   &PINT
     P  16
     NUM_STEPS  40000
     ITERATION  120000
     TEMP     3.8080000000000001E+02
     DT     2.4999999999999994E-01
     HARM_INT  EXACT
     NRESPA  2
     TRANSFORMATION  NORMAL
     PROPAGATOR  RPMD
     &NORMALMODE
       Q_CENTROID    -1.0000000000000000E+00
       Q_BEAD    -1.0000000000000000E+00
       MODEFACTOR     1.0000000000000000E+00
     &END NORMALMODE
     &BEADS
       &COORD
             7.3756557252720612E-03   -1.3476046909516828E-02   -5.2607185498999856E-02    1.6220461864093469E-02 \
             4.3650060350332968E-02    6.7798840256611995E-02    1.2485579793920600E-02    1.8255350877470308E-02    3.7807511074718601E-03 \
            -6.1652657592571568E-02   -5.6407865772178961E-02   -5.5467416570504600E-03    8.0467501741707231E-03    3.2444682781095087E-02 \
             5.2427177274192445E-02    9.6637980897003803E-03    1.1400589223312974E-01    1.5271156521137194E-01    1.6809466615900509E-01 \
             1.3328229808151626E-01    5.1185464589610652E-02    8.7185247732831123E-02    5.0043157854606835E-02    1.2169050527852082E-02 \
             5.2157818840425876E-02    1.0562508950959046E-01    1.5411797181958431E-01    1.5748648707799606E-01    1.3083497737191097E-01 \
             1.9383191891303467E-01    2.0106381159987327E-01    1.7623225242498305E-01    1.9830757135641017E-02   -5.0469332605611927E-02 \
            -3.0773820893093395E-02    3.9125643618867952E-03    1.7107169785948402E-02    7.2286614488295819E-02    4.7599998118140280E-02 \
             8.9141439362031880E-02    8.8360718737897609E-02    5.7204355106883105E-02    5.5108236438163205E-02    7.0127660144629247E-02 \
             5.2182442374329216E-02    3.5498975001986448E-02    5.1775030177970797E-02    8.6323685610659243E-03    1.2542241432225756E+00 \
             1.3102236424906883E+00    1.2041669178048953E+00    1.3537341868872266E+00    1.4035851747221268E+00    1.4691614359698963E+00 \
             1.4893362868855875E+00    1.3907428197181717E+00    1.4406497885785563E+00    1.3642737799021551E+00    1.1997601542570013E+00 \
             1.4505352446085031E+00    1.5491626723075824E+00    1.6301408966029634E+00    1.6197455776750509E+00    1.5003557949226303E+00 \
            -9.6316934432681922E-01   -1.1193866215463559E+00   -1.0049618449344366E+00   -9.8440307532394733E-01   -1.1624499117172369E+00 \
            -1.0814160353860125E+00   -8.8046007073141963E-01   -8.8879323458260051E-01   -1.1320317291105400E+00   -1.0876838848414550E+00 \
            -1.0690901906726429E+00   -1.1585755200019305E+00   -1.1376400517933880E+00   -1.1756669855051065E+00   -1.1399766395531872E+00 \
            -1.0248224708987843E+00    1.5084418366360713E-01    3.1318218615370480E-01    2.6029368308733986E-01    1.9659811551974210E-01 \
             1.9533771565060384E-01    1.7180422399227413E-01   -1.5481960274029322E-01   -3.3004284703927167E-01   -5.4364650843002671E-01 \
            -7.5833722942513448E-01   -7.7109319165507695E-01   -3.7843205845806371E-01   -1.2906382798175742E-01    7.7418705473118715E-02 \
             6.6700190988819713E-02    1.7537642150654015E-01   -1.3827791447256692E+00   -1.3984330875976272E+00   -1.5991785964006491E+00 \
            -1.6585768488533652E+00   -1.5509638659317069E+00   -1.4214832623543494E+00   -1.2718689033582584E+00   -1.3293976874368592E+00 \
            -1.3055949843620513E+00   -1.3977956769627591E+00   -1.5389717093074893E+00   -1.4279962444747307E+00   -1.3498414065738664E+00 \
            -1.3964124906592636E+00   -1.4238749045248920E+00   -1.6662842876053066E+00   -9.3914045941484736E-01   -9.5744974554410511E-01 \
            -1.1678459669222538E+00   -8.6414858121411164E-01   -7.8013099483888326E-01   -7.1136440025591130E-01   -7.5882326484662732E-01 \
            -6.1850255160208123E-01   -5.6816441584607835E-01   -7.2191882272059094E-01   -1.0413449032722384E+00   -1.0206341258857352E+00 \
            -1.0062463750196411E+00   -8.9156048567493995E-01   -8.1892931298105864E-01   -1.0056055160557380E+00   -3.1785544348432282E-02 \
            -3.1197430296284118E-01   -5.3714027947363008E-01   -4.8015648868708144E-01   -5.9865658529723320E-01   -5.8464047586969070E-01 \
            -7.3244551597234198E-01   -7.8480939909226777E-01   -8.8712928616237130E-01   -6.0055664027826439E-01   -5.0875068385797251E-01 \
            -4.0874213209124166E-01   -4.9548674548263261E-01   -2.9294916646420061E-01   -3.2551632972129690E-01   -2.3831098670337197E-01
       &END COORD
       &VELOCITY
            -1.8347720490129749E-04   -3.4336568024371036E-04    4.6818249742684173E-04   -1.1884361967377555E-04 \
            -8.7951486790939954E-05    2.4367308985021163E-04   -2.3808897684803360E-04    6.0935960762932844E-04    5.8100159270961320E-04 \
            -1.8796339484953098E-04   -5.7276657733052209E-04   -3.5182268235903061E-04    6.5269643303378800E-04    9.7069799931093703E-04 \
            -6.2898332493221108E-04   -4.3883735783300821E-04    3.8884106991694394E-04   -4.3288979944561869E-04   -2.7559183634324487E-04 \
             3.6018383368187056E-05   -1.2139441343320020E-04    3.2270746634370946E-04    2.7238739248050244E-04   -2.9658450606715212E-04 \
            -7.9020284141350305E-04    1.8335933954806496E-03    1.0636612893214457E-04    8.3042391650297272E-05   -9.3368016778767101E-04 \
            -6.6048836950927017E-04   -2.8553114944869658E-04    2.3835970591892143E-04   -1.5034496241070096E-03    7.2495379793694804E-04 \
             2.7310284050925844E-04    2.8014918990685949E-04   -3.9544807426383094E-04   -1.2445599908946279E-04   -1.6479412390094398E-04 \
             4.4792427865711983E-04    6.4546170394477536E-04   -1.6414293292172518E-04    2.8309336245379050E-04   -7.4059849754057490E-04 \
             1.2933649714966639E-03   -8.2448421525355890E-04   -7.3891710519628610E-04    1.0431015384722479E-04    2.3747868464174017E-03 \
             5.8271216196465120E-04   -1.7348224328750900E-03   -5.0063814787949410E-04   -3.1107274706036370E-03   -2.8473771787941738E-03 \
            -1.8859477793526907E-03    3.6275627623175151E-03    3.6116472309223814E-03    6.1258487737925298E-03    8.3284698691600415E-04 \
             4.5448400901837308E-04    3.5439557824421160E-04    4.9265136956320637E-03    4.6604540951523362E-03    4.3572671394402006E-04 \
            -1.7572275216401175E-04   -1.1609873534490821E-03    1.0533304305014250E-03   -5.7946400208658006E-05   -3.3711119533356981E-04 \
             7.5835615613487040E-04   -5.1658463921392074E-03   -6.5098025230936080E-04    4.3649102000018446E-04    1.7870051025174144E-03 \
            -1.4831730304676386E-03    3.2333304277561768E-03    7.0504333279223733E-03   -2.8031628051538734E-03    3.6011972394462749E-03 \
            -3.0303491983906983E-03   -3.0316581188971825E-03    1.0639421465882871E-03    6.8215906610547960E-04    2.7531869345786639E-03 \
             5.7220482330435224E-03    2.2543852113617027E-03   -9.2780122258767314E-04    3.1838979948617726E-03   -3.0986929800747771E-03 \
             9.6794687310174229E-04    2.0816038662733929E-03    2.3872604190458115E-03   -5.4287527827888349E-03    7.6300662692320182E-04 \
            -5.0935295746460203E-03    4.1740565303579891E-03   -3.6876207592658676E-04    2.3552003446676789E-05   -3.8478773306800441E-03 \
            -1.9716698317184854E-03   -9.4996962992273688E-03   -1.2244685386949856E-03   -1.9124251157287353E-03   -4.7810218059658616E-03 \
            -3.1718906152300701E-03   -3.4001239488562962E-05   -4.5535178343197313E-03    3.2805983740255311E-03    3.5322133253244715E-03 \
             2.8504977502053037E-03   -7.9859334030898824E-04   -1.3572991718171577E-03    1.0030482308807523E-03   -3.2884216878811920E-04 \
            -2.3896252679708730E-04    5.8294057254268069E-04    1.1841179221144672E-03   -7.8571436632107804E-04   -1.4056139381034697E-03 \
             3.2087680498172140E-03    1.4819331923647200E-03    5.5711931764983761E-03   -3.8322329718541034E-03    6.6821925799993799E-04 \
             2.5392500015131506E-03    6.0676345259091968E-04   -9.1801121842502659E-04   -4.2164028057722451E-03    3.0995860525886800E-03 \
            -1.0605960147316109E-03   -5.7878850040174014E-03   -2.6420140213291245E-03    4.6628398152797146E-03   -3.8428915395865067E-03 \
             8.9502300197570996E-05    9.3036302243992008E-03    2.6799305087322018E-03    2.2937356746477553E-04   -1.2353792015855863E-03 \
             9.8850113537577670E-04   -5.3615027720881354E-03   -2.9883931120751393E-03    2.6280499550685498E-03    3.7071479780096593E-04
       &END VELOCITY
     &END BEADS
     &PILE
       TAU     0.0000000000000000E+00
       LAMBDA     0.0000000000000000E+00
       THERMOSTAT_ENERGY    -2.3620537344738635E+00
       &RNG_INIT
pile_rng_gaussian                        1 F T F   7.2706074254819142E-01        2829076295.0        2600868454.0        3309341003.0        2448466974.0          90797498.0        2485622883.0                 1.0                 1.0                 1.0                 1.0                 1.0                 1.0                 1.0                 1.0                 1.0                 1.0                 1.0                 1.0
       &END RNG_INIT
     &END PILE
     &INIT
       THERMOSTAT_SEED  1
       RANDOMIZE_POS  F
       CENTROID_SPEED  F
       VELOCITY_QUENCH  T
     &END INIT
     &PRINT
       IMAGINARY_TIME_STRIDE  1
       &ENERGY  ON
         &EACH
           PINT  1
         &END EACH
       &END ENERGY
       &CENTROID_POS  ON
         &EACH
           PINT  1
         &END EACH
       &END CENTROID_POS
       &CENTROID_VEL  ON
         &EACH
           PINT  1
         &END EACH
       &END CENTROID_VEL
       &CENTROID_GYR  OFF
         &EACH
           PINT  1
         &END EACH
       &END CENTROID_GYR
     &END PRINT
   &END PINT
   &PRINT
     &TRAJECTORY  ON
       &EACH
         PINT  1
       &END EACH
     &END TRAJECTORY
     &VELOCITIES  ON
       FORMAT  XMOL
       &EACH
         PINT  1
       &END EACH
     &END VELOCITIES
     &FORCES  OFF
       FORMAT  XMOL
       &EACH
         PINT  1
       &END EACH
     &END FORCES
     &RESTART  ON
       &EACH
         PINT  100
       &END EACH
     &END RESTART
     &RESTART_HISTORY  OFF
     &END RESTART_HISTORY
   &END PRINT
 &END MOTION
 &FORCE_EVAL
   METHOD  FIST
   &MM
     &FORCEFIELD
       DO_NONBONDED  F
       &CHARGE
         ATOM O
         CHARGE    -2.0000000000000000E+00
       &END CHARGE
       &CHARGE
         ATOM H
         CHARGE     1.0000000000000000E+00
       &END CHARGE
       &BOND
         ATOMS O H
         KIND  HARMONIC
         K     4.9536000000000002E-01
         R0     1.8897261328856401E+00
       &END BOND
       &BEND
         ATOMS H O H
         KIND  HARMONIC
         K     1.7529529299999999E-01
         THETA0     1.8151424220000001E+00
       &END BEND
     &END FORCEFIELD
     &POISSON
       &EWALD
         EWALD_TYPE  NONE
       &END EWALD
     &END POISSON
   &END MM
   &SUBSYS
     &CELL
       ABC     1.0000000000000005E+01    1.0000000000000005E+01    1.0000000000000005E+01
       PERIODIC  NONE
     &END CELL
     &TOPOLOGY
       COORD_FILE_NAME ./opt_geom.xyz
       COORD_FILE_FORMAT  XYZ
       NUMBER_OF_ATOMS  3
       &GENERATE
         &BOND  ADD
           ATOMS  1 2
         &END BOND
         &BOND  ADD
           ATOMS  1 3
         &END BOND
       &END GENERATE
     &END TOPOLOGY
   &END SUBSYS
 &END FORCE_EVAL
